# Supplementary material for: Targeting LRRC41 as a potential therapeutic approach for hepatocellular carcinoma
Source: Front Mol Biosci. 2023 Dec 21;10:1300294. doi: 10.3389/fmolb.2023.1300294 (PMC10773795; doi:10.3389/fmolb.2023.1300294)
Supplement: Supplementary file 1 [file Table1.XLS]

## Sheet: Sheet1
LIHC-number	LRRC41-T	LRRC41-N	Age	Sex	TRF	RR	OS	TTR
1	1	0	0	1	0	1	1	1
2	0	0	1	1	0	0	1	0
3	1	1	0	1	0	0	1	0
4	1	0	0	1	0	0	1	0
5	0	0	0	1	0	0	1	0
6	1	0	0	1	1	1	1	1
7	0	1	0	0	1	1	1	1
8	1	1	0	1	1	1	1	0
9	1	0	0	1	0	1	1	1
10	1	0	0	1	0	0	1	0
11	1	1	0	0	0	0	1	0
12	1	0	0	0	0	0	1	0
13
14	1	0	1	1	0	0	1	0
15	1	1	0	1	0	0	1	0
16	1	0	1	1	0	1	1	1
17	1	0	0	1	0	0	1	0
18	1	1	1	0	0	1	1	1
19	1	0	0	1	0	1	1	1
20
21	0	0	1	1	1	1	1	1
22	1	0	0	0	0	1	1	1
23	1	1	1	1	0	0	1	0
24
25	0	1	0	1	0	1	1	1
26	0	0	0	1	1	0	1	0
27	0	0	0	1	0	1	1	1
28	1	0	1	1	1	1	1	1
29	1	1	1	1	0	1	1	1
30
31	1	0	0	1	0	1	1	1
32	0	0	0	1	1	1	1	1
33	1	0	0	1	0	1	1	1
34	0	0	1	1	0	0	1	1
35	0	0	0	1	0	1	1	1
36	1	0	0	0	0	1	1	1
37	0	0	1	1	0	1	1	1
38	0	0	1	0	0	1	1	1
39	0	0	1	1	0	1	1	1
40	0	0	0	1	0	0	1	1
41	1	0	0	1	1	1	1	1
42	1	0	1	1	0	0	1	0
43	1	0	1	1	1	0	1	0
44	0	0	1	1	0	1	1	1
45	0	0	1	0	0	0	1	0
46	0	0	0	1	0	0	1	0
47	0	0	0	1	0	0	1	0
48	1	0	0	1	1	1	1	1
49	1	0	1	1	0	0	1	0
50	0	0	0	1	0	1	1	1
51	1	0	1	1	1	1	1	1
52	1	0	0	1	1	0	1	0
53	0	0	0	1	0	1	1	0
54	0	0	0	0	0	0	1	1
55	0	0	0	1	0	1	1	1
56
57	0	0	0	1	0	0	1	0
58	1	0	1	0	0	0	1	0
59	0	0	1	0	0	0	1	0
60	1	0	0	1	1	1	1	1
61	0	1	0	1	0	1	1	1
62	1	1	0	1	1	1	1	1
63	1	0	1	0	0	0	1	0
64	1	0	0	1	0	1	1	1
65	0	0	0	1	1	1	1	1
66	0	0	1	1	0	0	1	0
67	0	0	0	1	0	1	1	1
68	0	0	0	1	0	1	1	1
69	1	0	0	0	0	0	1	0
70	0	0	0	1	0	0	1	0
71	0	0	1	0	0	0	1	0
72	0	0	0	1	0	0	1	0
73	0	0	1	1	0	1	1	1
74	1	0	1	1	0	0	1	0
75	1	0	1	1	1	0	1	0
76	0	0	0	1	0	1	1	1
77	0	0	0	1	0	1	1	1
78	0	0	1	1	0	0	1	0
79	0	1	1	1	0	1	1	1
80	1	0	0	1	0	0	1	0
81	1	0	1	1	1	0	1	0
82	0	0	1	0	0	0	1	0
83	0	1	1	1	1	1	0	1
84	0	0	0	1	0	1	1	1
85	1	0	0	1	0	0	1	0
86	0	0	0	1	1	1	1	1
87	1	0	0	1	0	1	1	1
88	1	0	0	1	1	1	1	1
89	0	0	0	1	0	1	1	1
90	0	0	1	1	0	1	1	1
91	1	0	0	1	1	1	1	1
92	0	0	0	1	1	1	1	1
93	1	1	0	1	1	0	1	0
94	0	0	1	1	1	1	1	1
95	0	0	0	1	0	1	1	1
96	1	0	0	1	1	1	1	1
97	0	0	1	1	0	1	1	1
98	1	1	0	1	0	1	1	1
99	0	0	1	1	0	1	1	1
100	0	0	0	1	1	1	1	1
101	1	0	1	1	0	0	1	0
102	0	0	1	1	0	0	1	0
103	1	0	1	0	0	0	1	0
104	1	0	0	0	1	0	1	0
105	1	1	1	1	0	0	1	0
106	0	1	1	0	0	1	0	1
107	1	0	0	1	1	1	1	1
108	0	0	1	1	0	0	1	0
109	1	0	1	1	1	1	1	1
110	0	0	0	1	0	1	1	1
111	0	1	0	1	0	0	0	0
112	1	1	0	1	1	1	1	1
113	1	0	1	1	1	1	1	1
114	0	0	0	1	0	1	1	1
115	0	0	1	1	0	1	1	1
116
117
118
119	0	1	0	1	0	0	1	0
120	0	0	1	1	0	1	1	0
